# Supplementary material for: Management of Triple M Syndrome: A Narrative Review of Immune Checkpoint Inhibitor-Induced Myasthenia Gravis, Myositis and Myocarditis
Source: Cancers (Basel). 2025 Jun 20;17(13):2063. doi: 10.3390/cancers17132063 (PMC12249040; doi:10.3390/cancers17132063)
Supplement: Supplementary file 1 [file cancers-17-02063-s001.zip]

Archive with 1 entries (1 files):
- cancers-3641542-supplementary.pdf
